# Supplementary material for: Preparing Medical Students to Be Physician Leaders: A Leadership Training Program for Students Designed and Led by Students
Source: MedEdPORTAL. 2019 Dec 13;15:10863. doi: 10.15766/mep_2374-8265.10863 (PMC7012310; doi:10.15766/mep_2374-8265.10863)
Supplement: Supplementary file 1 — A. Session 1 PPT Leadership Styles.pptx B. Session 2 PPT Teamwork.pptx C. Session 3 PPT Delegation.pptx D. Session 4 PPT Feedback.pptx E. Session 5 PPT Direction.pptx F. Session 6 Optional Review PPT Consolidation.pptx G. Session 1 Activity Instructions.docx H. Session 2 Activity Instructions.docx I. Session 3 Activity Instructions.docx J. Session 4 Activity Instructions and Figure.docx K. Session 5 Activity Instructions.docx L. Session 6 Activity Instructions.docx M. Precourse and Postcourse Evaluation.docx N. Session 1 Evaluation.docx O. Session 2 Evaluation.docx P. Session 3 Evaluation.docx Q. Session 4 Evaluation.docx R. Session 5 Evaluation.docx S. Posttraining Evaluation.docx T. Supplemental Alternative Activity - PACE Palette.docx U. Supplemental Alternative Activity - ACLS Video.docx V. Supplemental Alternative Activity - Feedback Video.docx [file mep-15-10863-s001.zip]

Archive with 23 entries (23 files):
- _Educational_Summary_Report_10863.pdf
- A. Session 1 PPT Leadership Styles.pptx
- B. Session 2 PPT Teamwork.pptx
- C. Session 3 PPT Delegation.pptx
- D. Session 4 PPT Feedback.pptx
- E. Session 5 PPT Direction.pptx
- F. Session 6 Optional Review PPT Consolidation.pptx
- G. Session 1 Activity Instructions.docx
- H. Session 2 Activity Instructions.docx
- I. Session 3 Activity Instructions.docx
- J. Session 4 Activity Instructions and Figure.docx
- K. Session 5 Activity Instructions.docx
- L. Session 6 Activity Instructions.docx
- M. Precourse and Postcourse Evaluation.docx
- N. Session 1 Evaluation.docx
- O. Session 2 Evaluation.docx
- P. Session 3 Evaluation.docx
- Q. Session 4 Evaluation.docx
- R. Session 5 Evaluation.docx
- S. Posttraining Evaluation.docx
- T. Supplemental Alternative Activity - PACE Palette.docx
- U. Supplemental Alternative Activity - ACLS Video.docx
- V. Supplemental Alternative Activity - Feedback Video.docx
